# Supplementary material for: Accurate Prediction of Protein Tertiary and Quaternary Stability Using Fine-Tuned Protein Language Models and Free Energy Perturbation
Source: Int J Mol Sci. 2025 Jul 24;26(15):7125. doi: 10.3390/ijms26157125 (PMC12345697; doi:10.3390/ijms26157125)
Supplement: Supplementary file 1 [file ijms-26-07125-s001.zip]

Archive with 1 entries (1 files):
- ijms-3761307-supplementary.pdf
